# Supplementary material for: Genome-Wide Analysis of the Glutathione S-Transferase Gene Family in Capsella rubella: Identification, Expression, and Biochemical Functions
Source: Front Plant Sci. 2016 Aug 31;7:1325. doi: 10.3389/fpls.2016.01325 (PMC5005422; doi:10.3389/fpls.2016.01325)
Supplement: Supplementary file 3 [file Data_Sheet_3.XLS]

## Sheet: Sheet1
Supplementary Table S6. Different cis-regulatory elements identified on promoters of Capsella GST genes.
Category	Function	Motif	Position
			CrGSTU1	CrGSTU2	CrGSTU3	CrGSTU4	CrGSTU5	CrGSTU6	CrGSTU7	CrGSTU8	CrGSTU9	CrGSTU10	CrGSTU11	CrGSTU12	CrGSTU13	CrGSTU14	CrGSTU15	CrGSTU16	CrGSTU17	CrGSTU18	CrGSTU19	CrGSTU20	CrGSTU21	CrGSTU22	CrGSTU23	CrGSTU24	CrGSTU25	CrGSTF1	CrGSTF2	CrGSTF3	CrGSTF4	CrGSTF5	CrGSTF6	CrGSTF7	CrGSTF8	CrGSTF9	CrGSTF10	CrGSTF11	CrGSTF12	CrDHAR1	CrDHAR2	CrDHAR3	CrGSTG1	CrGSTG2	CrGSTL1	CrGSTL2	CrGSTT1	CrGSTZ1	CrGSTZ2
Defense and abiotic stress responsive	cis-acting element involved in the abscisic acid responsiveness	ABRE			708, 154(-)	554(-)	831									102(-)	484	296, 236(-)												239	868				864(-)					818(-)		785(-)	514(-)		512	893(-)		828	583
	cis-acting element involved in low-temperature responsiveness	LTR		990(-)	324	917										20		573		700(-)			550(-)				588											602		970			606		848, 907
	cis-acting element involved in heat stress responsiveness	HSE				25, 68(-)				271(-)			507		893(-)			497, 389(-)		170(-)	693	318(-), 585, 865		213, 546(-)		409(-), 454	433(-), 664, 531(-)								596	156, 644	376, 711		551	709(-)				577(-)			333	348
	MYB binding site involved in drought-inducibility	MBS			810, 95(-)		608, 63(-)	272		98		115(-), 833(-), 398(-)		153(-)			517, 308(-), 603(-)	243(-)	920, 181(-)	905				113(-)	368, 659(-)				221				870	288(-)	397		168		214(-)	231(-)	513		655						291(-), 955
	cis-acting element involved in defense and stress responsiveness	TC-rich repeats	29(-)	405(-)	790(-)	692	683(-)		264(-)	691(-)	804		447(-)	74	142(-)	313(-)		533, 731(-)		297(-), 486(-)	115(-)	321, 723(-), 369	26, 260(-)	425(-)					383		503(-)		132(-)	934	56		202	226	103		73, 478		390	653(-)	331(-), 502(-)		643(-)	371, 653	863, 245(-)
	enhancer-like element involved in anoxic specific inducibility	GC-motif										207(-)								703(-)
	cis-acting element involved in ABA and VP1 responsiveness	CE3		812(-)
Conserved promoter motifs	core promoter element around -30 of transcription start	TATA-box	246, 245(-), 692(-), 694, 703(-)	258(-), 293, 314(-), 359(-), 892(-), 316	890	169, 167(-), 528, 613, 772(-), 940(-), 905	33, 456(-), 458, 678(-), 710(-), 763(-), 782(-), 790(-), 809(-), 917(-), 812， 925	708	44(-), 318(-), 319, 360	27(-), 45, 119(-), 260(-), 265, 121, 280(-), 699, 721, 801, 892	61(-), 412, 918	215, 223(-), 278(-), 280, 774(-)	94,850,909	600(-), 692, 772, 822, 823(-), 888(-)	23, 211(-), 239, 484, 618(-), 656, 662	252, 460, 479, 777(-), 779, 817, 826(-), 828, 864(-), 880(-), 887	350, 349(-), 357(-), 391(-), 360, 408, 410(-), 418(-), 414, 466, 501, 716, 822(-), 824, 849(-), 873, 964(-), 966	54, 128, 380(-), 394(-), 436, 623(-), 739, 897, 991(-)	59, 102(-), 356, 379, 827, 832(-), 846, 881, 914(-), 917	74(-), 152, 209(-), 218(-), 234(-), 235, 240, 256, 376, 410, 439, 733, 844, 953	74, 132, 145(-), 149, 165, 170(-), 186, 190(-), 319(-), 375(-), 463(-), 489, 765, 903	88(-), 307, 325, 327(-), 345(-), 348, 367, 442(-), 470(-), 668(-), 678, 770(-), 771, 817(-), 823, 912 , 946	195, 211(-), 297(-), 302, 320, 347(-), 384, 417(-), 532(-), 597, 604(-), 669(-), 673, 947	80(-), 391(-), 684, 891(-), 920	442, 540, 591(-), 771, 877(-)	10, 81(-), 93(-), 107(-), 116(-), 132(-), 137, 157, 173, 199(-), 204, 239(-), 264, 269(-), 284, 292, 296(-), 307, 316(-), 325(-), 334(-), 345, 364, 405(-), 414(-), 416, 428(-), 448, 468(-), 516, 524(-), 616, 628, 908(-), 915(-),	163, 228(-), 255(-), 349, 350(-) 367(-), 394(-), 412(-), 452(-), 723, 895(-)	130, 363, 450, 716(-), 784(-), 786, 891(-), 893	330(-), 364(-), 365, 678(-), 681, 715, 890(-), 892	297, 326(-), 327, 357(-), 447(-), 495(-), 497, 500(-), 724, 773, 809(-), 952(-), 954, 980(-), 982	26, 220, 235, 270(-), 429(-), 610, 804, 946(-)	197(-), 682(-), 685, 718, 893(-), 895	81(-), 82, 141(-), 200(-), 406(-), 583(-), 704, 739(-), 751, 837(-), 961	388(-), 593(-), 706(-), 875(-), 906, 981	37(-), 39, 164, 226, 464, 498, 500(-), 510(-), 514(-), 535(-), 602(-), 618(-), 608, 713, 900	131(-), 147, 233(-), 235, 243, 250, 424, 465(-), 598, 637(-), 653, 668(-), 749, 938, 959	220, 435, 453, 750, 912	325(-), 331(-), 332, 349(-), 379(-), 388(-), 400, 414(-), 416, 472, 504, 542, 543(-), 666(-), 670, 756, 782(-), 792(-), 911(-), 914, 941(-), 944	8(-), 307, 409, 649, 839, 885	53, 123(-), 543	341(-), 603, 642(-), 803(-)	220(-), 228, 317, 338,359(-), 364, 498	277, 394, 467(-), 745, 785(-)	1(-), 21(-), 47, 83, 124, 167(-), 171, 183, 292, 367(-), 371(-), 375, 508(-),768(-), 884(-)	248(-), 826(-), 645(-), 642(-)	44, 289(-), 370, 433, 587, 767(-), 816(-)	675(-)	184(-), 311, 365, 472, 473(-), 519(-), 544, 690(-), 773, 888(-)	100, 122, 348(-), 697, 698(-), 914
	common cis-acting element in promoter and enhancer regions	CAAT-box		415(-), 705(-)	347,199								666	303(-), 850(-)				345									901(-)						346(-)			712(-)	860(-)	212, 883									794(-)
Light responsive	cis-acting element involved in light responsiveness	ACE	482, 721(-)		236(-)		832		811	971		350			353(-)									659	530(-)	310	72(-)		683(-)	610		411(-), 687(-)		199(-)								50, 785(-)				894		831
	part of a light responsive element	GAG-motif	318, 813(-), 527		531		504				740	710(-)			296	12,58		138, 893(-), 835		796(-)		141, 66(-)	978	440			751			431(-), 817	180(-)				296		144, 505		976	905	64			762(-)	482	641	478
	part of a conserved DNA module involved in light responsiveness	Box 4		56, 692(-)	745(-)	449, 821(-), 790(-), 718(-)				292	93	887(-)	783(-), 838(-)	788(-)	582(-)	901(-)	285	357	446	435		626(-), 809(-)	298, 654(-)	7, 672(-), 572(-), 988(-)	463, 666(-)	147, 357, 919(-), 696(-), 800(-)	597(-), 832(-), 800(-)	359	88, 812(-), 228, 139, 561(-)			815(-)	416, 953(-)		191, 709(-), 509(-), 718(-), 609(-)		632(-)	369, 512(-), 411, 748(-)		668(-)	427, 575(-), 493, 585	534(-)	260, 401, 291	389			758(-)	694(-), 745(-)
	cis-acting regulatory element involved in light responsiveness	G-Box			154, 154(-), 708(-), 708, 820	554, 554(-), 784(-)	326, 831, 831(-)	670	230, 462, 810(-)			878, 349(-)		520	399(-)	432	205, 207(-), 484	295, 296(-), 237(-), 238	538	453(-)		508, 760(-)			798(-)		6(-)	79(-), 667	213	239, 239(-)	868(-), 868	606		799	18,63	799, 834(-)	602(-)	558, 488(-), 823(-)		537, 818(-)		48, 49(-), 59(-), 785(-), 642(-)	514, 514(-)		514(-), 537	119(-), 893(-)	484, 486(-)	116(-), 670(-), 829, 830(-)	968
	part of a module for light response	AE-box				25, 892(-)	489		944(-)		416(-), 931(-)			625(-)					199,656				640	946	82(-)		82(-)				325				801, 979		834, 807(-)	589(-)	727		421		266(-)		927
	part of a light responsive element	I-box					854(-)		472, 470(-)			429		335(-)	986(-)	557(-)	228	150(-)			360		735				840									77	323(-)	29(-), 707(-), 565(-)		766(-)				743			584
	part of a light responsive element	L-box	407(-)										249(-)	665	12						218													811
	part of a light responsive element	Gap-box
	light responsive element	Box I	336			65(-), 328(-)							918(-)	50					193(-)	37,526					418(-), 469(-)			89	782(-)	510(-)		408, 785(-)	494, 945, 626(-)					497	765(-)		26(-), 918(-), 197, 950		211(-), 962	36, 620, 585(-)	884	706	597(-)	699(-)
	part of a light responsive element	Box II																																								785
	protein binding site，involved in light responsiveness	Box III		682(-)				573													822					886													295
	part of a conserved DNA module involved in light responsiveness	ATCT-motif	881											915(-)			189(-)	738	259, 513(-)	302(-)		682, 723(-)	291(-)			193(-), 257(-)						534					408(-)				684(-)			902					848
	part of a light responsive element	TCCC-motif	599(-)	35				691, 313				735				76													512(-)		172						889									751			558
	light responsive element	GT1-motif		572(-)			414				181, 912(-)			425		648(-)	26, 752(-), 248(-)	551	894(-), 989(-)	394, 586(-), 584		963(-)		561(-)			509(-), 569(-)	291, 741(-), 675	297	615		572(-)			757	718	307		536(-)		452(-), 529(-)	854(-)	679(-)	668(-)		721	728		25
	part of a light responsive element	LAMP-element					909		522(-), 599(-)									538										661		583(-)
	part of a light responsive element	TCT-motif	228(-)	405(-)			486(-)				14(-), 808	159	970(-)	78	279, 686(-)			135(-), 696(-)		199, 486(-)	115(-)							23	76(-)							630(-), 974(-)		858			570(-)		384, 859(-)		331(-)	542(-), 735(-), 968	516(-)	358	245(-)
	part of a light responsive element	GATA-motif					854(-)					427, 931(-)			986(-)																				736(-)					766(-)		214(-), 241(-)
	part of a light responsive module	AT1-motif											777(-)		582											794(-)		704(-)							814		418	506(-)			569(-)
	part of a light responsive element	GA-motif																524(-)	95(-)			527(-)	924											141(-)	137(-)		873(-)	118		345
	part of a conserved DNA module involved in light responsiveness	ATC-motif													391(-)										569																	123
	light responsive element	AAAC-motif						79(-)								596(-)										949
	part of a light responsive element	CATT-motif							178(-)						43(-), 831(-), 82(-)								711(-)									296	13(-)	678(-)					691(-), 868(-)				729(-)				367
	part of a light responsive element	GTGGC-motif																																											426
	light responsive element	Sp1			497					449(-)			662							810																						328(-)
	light responsive element	3-AF1 binding site								565(-)			595(-)	737(-)	808, 273(-)	953																												575				351(-)
	light responsive element	4cl-CMA2b	407(-)										249(-)		12
	light responsive element	MNF1						818(-)									210	666(-)
	MYB binding site involved in light responsiveness	MRE																										342(-)		335										80					868			754(-)
	part of a light responsive element	chs-CMA1a													682(-)					424							335			652(-)									398(-)										264
	light responsive element	4cl-CMA1b					356
	part of a light responsive element	chs-CMA2a																									706					267
	part of a light responsive element	chs-CMA2b																					118(-)
	part of a light responsive element	chs-CMA2c																																204(-)
	part of a light responsive element	rbcS-CMA7a					909(-)
	part of a light responsive element	chs-Unit 1 m1																									816(-)										289(-)	835
	part of a light responsive element	CG-motif																													402(-)
	part of a conserved DNA module involved in light responsiveness	ATCC-motif																						147(-)
Phytohormone responsive	ethylene-responsive element	ERE				65(-)								49						525					418(-), 469(-)				782(-)			785(-)	493					496					961	619	883			699(-)
	auxin-responsive element	TGA-element/TGA-box	237, 907(-)		394			338(-)	352(-)						447, 531(-)			843, 236(-)			45(-)	875(-)	803(-)						635(-)			248(-), 639(-)				894				783(-)	678			908			36	872
	gibberellin-responsive element	P-box			651			807	383(-)					187(-)									633(-)	868			777			22		142(-)							172(-)		200(-)				932(-)		703		652(-)
	part of an auxin-responsive element	AuxRE									854
	cis-acting element involved in gibberellin-responsiveness	TATC-box		299(-)								934												707(-)		596		404														524				423(-)			744(-)
	cis-acting element involved in salicylic acid responsiveness	TCA-element										861	555(-)							247(-)	125	211	782(-)	345(-)	240(-), 586, 921, 936					677(-)	179	59			111, 155(-), 125(-)			116(-)	77, 959(-)	694(-)	184				674(-), 816(-)		991, 941(-)	851	57(-)
	gibberellin-responsive element	GARE-motif	297(-)	986(-)					218(-), 927(-)				983(-)	61(-), 535(-)		199(-)		482(-)	422					345	240	979		880(-)						910	970			960(-)	466(-)		435
	cis-acting regulatory element involved in auxin responsiveness	AuxRR-core		778(-)																				766																	276(-)					926			681
Tissue/organelles expression	involved in shoot-specific expression and light responsiveness	as-2-box			79		906(-)					614	427												684(-)																771(-)	211(-)				426
	involved in endosperm-specific negative expression	AACA_motif														535
	cis-acting regulatory element related to meristem specific activation	Doct																																						241
	cis-acting regulatory element related to meristem specific activation	CCGTCC-box/A-box	265, 616(-), 498(-)		98																																				37(-)
	cis-acting regulatory element related to meristem specific activation	NON-box																																									867(-)
	cis-acting regulatory element involved in the root-specific expression	as1																						708(-)																	843(-)
	element involved in differentiation of the palisade mesophyll cells	HD-Zip 1/HD-Zip 2					109,170
	cis-acting regulatory element related to meristem expression	CAT-box			838(-)		301(-)	827(-)	859						457(-)	454(-)																	349								830	805			384				113, 889
	cis-regulatory element involved in endosperm expression	GCN4_motif								794										967	567(-)	425(-)								114(-), 191	188(-)								635			830, 839(-)						910(-)
	AC-I confers enhanced xylem expression and repressed phloem expression	AC-I	407(-)									738	249(-)		12		511															19(-)				486													599
	AC-II confers enhanced xylem expression and repressed phloem	AC-II											247(-)																						836	481
Pathogen, elicitor and wound responsive	wound-responsive element	WUN-motif	26		750																	316(-)
	fungal elicitor responsive element	Box-W1/W box	178(-)		811(-)	424(-)		528(-), 799(-)			1(-), 524(-)	397, 832, 503(-)					341(-)		817	827				609		181(-)			410								756, 358(-)				592(-), 790(-)	97					104(-), 826(-)	815
	element for maximal elicitor-mediated activation (2copies)	AT-rich sequence					649(-), 707(-), 675(-)															462	322		761																							395(-)
	Cis-element for induction upon fungal elicitation	box E																										463
	wounding and pathogen respons	box S																										581(-)	14(-)
	elicitor-responsive element	EIRE												813(-)																										369(-)
	elicitor-responsive element	ELI-box3																																				736(-)
Miscellaneous	cis-acting regulatory element; associated with G-box like motif; involved in sugar repression responsiveness	TATCCAT/C-motif	742				666, 329(-)		327,475							562									486						736		883, 957(-)					712
	possible binding site of MYBHv1 which is in agreement with the consensus target sequence pyAAC(G;T)G of the animal MYB oncoproteins.	CCAAT-box										654	84						731	815(-)				386												815(-)									148(-)		885
	cis-acting regulatory element essential for the anaerobic induction	ARE	731, 356(-), 379(-)	436,720	712, 796(-)	444(-)	464(-), 979(-)	747(-)	599, 522, 144(-)	199(-), 958(-)		602, 484(-), 900(-)				215		875	976(-)		953(-)	534, 62(-), 964(-)	899(-)		439, 481, 963(-)	813, 842(-)		513(-), 791(-)		137, 540(-), 965	509(-), 756	81	635, 668(-)	43, 118, 361(-), 397(-)	478(-)	81	239	739		471, 973(-)	211, 893(-), 649(-), 898(-), 621(-), 888(-)	30	134(-), 720(-)	459, 690(-)	267, 947(-)			958(-)	861
	cis-acting regulatory element involved in zein metabolism regulation	O2-site	872								749				747	496				926(-)	357		165(-)				837				447(-)										831(-)		770(-)
	cis-acting element conferring high transcription levels	5UTR Py-rich stretch		514		895	508(-)				875(-)			541,552	837(-)					489(-)	267(-)				910(-), 983(-), 935(-)		535	942	918		501(-)	921		750(-)	796(-), 974(-)		469	140(-)			70		814	796
	cis-acting regulatory element associated to the TGAGTCA motif	ATGCAAAT motif		644,666		298	41							727	256										398(-)	151(-)										138(-)													673(-)
	cis-acting element involved in cell cycle regulation	MSA-like			228																								642			646
	cis-acting regulatory element involved in circadian control	circadian	420(-)		24, 512(-)		963						870			749(-)	67(-)		661,731	308(-)	577	522	116(-), 774	31, 738(-), 231	112(-)	497(-)		936	535, 935		522(-), 814	352(-), 938	26(-), 689(-)		106		977		56, 941	751	20(-)		804(-)				35, 612(-), 951		853(-)
	MYB binding site involved in flavonoid biosynthetic genes regulation	MBSII								670																737				608														917(-)
	part of a conserved DNA module array (CMA3)	3-AF3 binding site																				752
	enhancer of transcription	TA-rich region					784(-)															348																782(-)
	binding site of AT-rich DNA binding protein (ATBP-1)	AT-rich element					102(-)																		896, 959				265						724(-)							147(-)
	significantly increases the ability of OBF proteins to bind the ocs elements	OBP-1 site										986(-)
	E2F-binding site; G1-M transition of cell cycle	E2Fb						459(-)
Unknown		F-box				137(-)																											56(-)								500
		Box II -like sequence							291(-)																																					305(-)
		AAGAA-motif		553(-), 952(-)		708	514, 585(-)			994	13			932(-)	728(-)	182(-)		535(-)	196,389		699(-)	253	707	605(-), 979, 860(-)	928		564(-), 590		75			418(-)		756		928(-), 978, 986	26, 664						246	573	669(-), 791(-), 709(-), 924	722	491,769		50
		CTAG-motif																													654
		TCCACCT-motif	933																									216			856(-)				644(-)				624(-)	872(-)				465(-)
		plant_AP-2-like																																								932
		Unnamed__1																																	385(-)
		Unnamed__2	522														245			633							818(-)																970	212(-)
		Unnamed__6									132			734			407(-)			215(-)
		Unnamed__8				132(-)
		Unnamed__13				600(-)										445					68														460				54, 505			244(-)	13(-)					540
		Unnamed__17																																540(-)
Putative cis-regulatory elements were detected using PlantCare program (Selected Matrix score for all elements ≥ 5). (-) sign within bracket after numerals in position column denotes the position of motif on the antisense strand of presented promoter sequence.
[truncated: 2 more columns]
